# Supplementary material for: Predicting Mortality in Older Adults Using Comprehensive Geriatric Assessment: A Comparative Study of Traditional Statistics and Machine Learning Approaches
Source: Diagnostics (Basel). 2025 Sep 30;15(19):2491. doi: 10.3390/diagnostics15192491 (PMC12523355; doi:10.3390/diagnostics15192491)
Supplement: Supplementary file 1 [file diagnostics-15-02491-s001.zip]

Archive with 1 entries (1 files):
- diagnostics-3805513-supplementary.pdf
